# Supplementary material for: Single-cell RNA sequencing analysis identifies one subpopulation of endothelial cells that proliferates and another that undergoes the endothelial-mesenchymal transition in regenerating pig hearts
Source: Front Bioeng Biotechnol. 2024 Jan 15;11:1257669. doi: 10.3389/fbioe.2023.1257669 (PMC10823534; doi:10.3389/fbioe.2023.1257669)
Supplement: Supplementary file 1 [file Table2.xlsx]

## Sheet: A)
Gene	% of VEC3-positive ECs	Fold-change	p-value
SALL3	40.1204	154.657	0
NRG1	47.4423	153.723	0
GABRA4	62.989	136.692	0
TRHDE	80.341	136.497	0
SNX31	39.318	109.515	0
FREM1	38.7161	104.558	0
CDH18	73.8215	83.5324	0
CDH11	97.2919	60.0882	0
KCNQ5	30.8927	54.0248	5.11832e-273
SHAS2	31.0933	49.5262	1.14127e-268
NPR3	67.9037	48.2939	0
ANK3	95.5868	47.5964	0
GATA4	77.4323	42.0402	0
ZDHHC2	37.011	40.0085	0
LIN7A	44.2327	37.0017	0
FLVCR2	43.33	35.7696	0
MAMDC2	49.2477	32.3335	0
WDR17	71.1133	29.0489	0
BMX	39.9198	28.6876	0
KANK1	86.1585	25.3338	0
LRIG1	94.2828	25.0444	0
PKP2	33.2999	24.6193	5.74438e-247
GRID2	55.8676	20.9278	0
BMPR1A	79.7392	19.9041	0
PRKG1	96.4895	18.6859	0
NCKAP5	97.8937	17.0879	0
MAOB	30.4915	16.2946	2.61514e-213
PTGIS	80.4413	15.4135	0
NOD1	53.9619	15.2879	0
CSMD2	38.3149	15.2254	4.52666e-241
COL4A5	47.6429	14.9892	0
SMOC1	90.8726	14.3012	0
POSTN	47.6429	13.8794	6.04285e-291
PDE3A	90.2708	13.6516	0
FBN2	36.2086	13.3574	1.15529e-192
ROR1	49.7492	13.1369	2.63813e-303
KCNMA1	56.4694	13.11	0
PLA2G4A	83.3501	12.9595	0
SERPINI1	55.2658	12.1881	3.14945e-289
PTPN13	40.321	11.579	6.53513e-227
ROR2	40.5216	10.8976	1.59826e-211
RIMKLB	37.6128	10.7427	8.59784e-228
SETBP1	85.5567	10.6331	0
SCARA3	42.1264	10.2803	1.83584e-242
ACSS3	80.341	10.1294	0
ANKRD50	83.3501	9.44337	0
DCLK1	32.999	9.28217	3.87567e-150
PPFIA2	79.9398	9.25684	0
CDON	51.655	9.06937	5.02027e-267
FN1	68.9067	8.89506	0
NTN4	44.6339	8.51475	7.16828e-247
FBLN1	37.8134	8.43065	2.48155e-198
KDM5D	32.0963	8.09613	3.69066e-152
PTPRJ	65.1956	7.71832	0
BICC1	49.8495	7.6609	7.77798e-248
ANO4	34.2026	7.39548	1.48418e-138
SYNPO2	33.0993	7.28605	1.23599e-123
CGNL1	96.1886	7.26649	2.32257e-249
GNA14	43.4303	7.15824	1.48787e-177
ZEB2	69.9097	6.90738	0
GPM6A	85.8576	6.85087	0
ATRNL1	66.2989	6.71921	6.23194e-277
GATA6	77.9338	6.59802	0
KLHL13	37.2116	6.55614	3.92924e-154
GLI2	51.9559	6.26237	1.31873e-212
SMARCA1	37.9137	5.64934	3.11433e-146
ASAP3	52.4574	5.57153	5.0531e-207
JPH1	33.2999	5.557	7.78114e-109
MRC2	37.2116	5.43422	4.96095e-130
CELF2	45.9378	5.40614	5.61336e-179
RALGPS2	38.3149	5.23535	3.49113e-120
COL5A1	30.8927	5.23168	2.8357e-109
PATJ	47.0411	5.22774	2.53546e-150
MEIS2	89.8696	5.07808	9.64727e-280
KIAA1211	33.1996	5.0656	1.95085e-100
COL1A2	63.2899	5.02828	7.18648e-242
ARHGAP32	78.6359	4.87956	1.32053e-244
SOX5	53.661	4.62226	1.75582e-189
SMAD9	47.7432	4.59235	3.3164e-158
P3H2	71.9157	4.54563	2.17644e-199
PLD1	46.4393	4.53008	4.36236e-131
LTBP1	81.8455	4.503	1.65076e-206
NEO1	60.3811	4.48332	2.96205e-260
ZBTB7C	51.7553	4.47845	2.071e-142
ADGRG6	82.1464	4.45207	0
VCAN	75.6269	4.38652	1.701e-106
EPB41L3	35.8074	4.36422	6.22864e-105
TNIK	90.672	4.32226	1.12909e-245
PRKCB	64.1926	4.23156	5.77039e-186
HMCN1	93.9819	4.14396	4.72458e-208
CABLES1	57.5727	4.099	4.69546e-138
CPED1	54.7643	4.07196	1.2147e-140
SESN3	79.338	4.02837	8.16797e-198
UST	31.4945	4.02808	8.07381e-94
CYBRD1	48.6459	3.97145	3.38793e-118
NABP1	31.2939	3.88721	2.32609e-76
COMMD6	97.5928	3.85662	2.24072e-162
EPS8	72.6179	3.83831	3.75338e-204
THRB	80.0401	3.83614	7.21796e-219
MICAL2	89.1675	3.83062	8.64599e-163
FGF2	52.5577	3.82477	2.55874e-143
SRPX	34.6038	3.70738	5.02033e-87
CREB3L2	80.0401	3.69243	2.68826e-155
RASSF8	82.347	3.68524	7.95056e-149
LRIG3	38.9168	3.62473	2.1734e-85
IVNS1ABP	65.8977	3.61787	6.04929e-135
SMAD6	62.5878	3.57868	1.56243e-153
CDCA7L	34.3029	3.57275	2.45197e-83
SUGCT	75.0251	3.56507	6.73493e-169
NDST3	35.4062	3.55721	5.42993e-99
MEIS1	33.5005	3.49768	9.53938e-74
EPB41L4A	97.7934	3.45575	6.58089e-141
TIAM2	47.8435	3.38438	7.92196e-105
ANTXR1	64.8947	3.37392	2.86244e-197
RIPOR2	31.2939	3.27529	4.16655e-84
SLC12A2	46.8405	3.2685	2.24925e-101
COL1A1	40.7222	3.24778	2.98287e-100
UBR4	66.1986	3.23684	2.42166e-85
HIF3A	33.1996	3.18687	1.20777e-76
ZNF704	69.2076	3.16368	5.34618e-121
CHN1	79.2377	3.14256	2.55579e-137
BNC2	73.7212	3.13236	3.15144e-208
ARMC9	48.6459	3.12003	6.63744e-98
LDAH	38.014	3.0936	1.15313e-53
COL14A1	73.8215	3.07206	1.27498e-93
C16orf87	45.336	3.06811	9.92297e-86
FAM198B	93.3801	3.06462	2.79912e-201
PLK2	49.7492	3.06036	7.3359e-72
CEMIP2	84.4534	3.05413	7.31167e-119
FUT8	77.9338	3.01962	1.0493e-95
SOX6	32.5978	2.99163	5.13514e-63
CPD	49.1474	2.91263	6.68602e-76
GOLIM4	64.995	2.9089	4.78045e-91
SGMS1	89.1675	2.90104	3.8421e-114
SCMH1	81.344	2.89339	3.45548e-161
USP53	50.2508	2.89097	6.18128e-76
NAALADL2	30.0903	2.87148	8.21804e-48
REV1	59.8796	2.86328	3.55293e-38
SOBP	42.4273	2.85339	1.28027e-78
RASGEF1B	43.6309	2.85071	2.19953e-86
CPQ	32.6981	2.84674	9.70034e-62
BMP6	58.2748	2.83212	7.48641e-39
GMDS	90.2708	2.8174	1.51643e-146
DENND1B	31.6951	2.80388	2.91108e-53
ST3GAL5	61.3842	2.7691	6.2672e-85
WIPF3	43.1294	2.75021	8.91727e-86
PPM1K	39.0171	2.74172	5.44372e-59
UAP1	30.6921	2.72001	1.28797e-46
VPS13D	83.3501	2.69875	2.04502e-130
LMO4	36.8104	2.69511	9.42638e-58
SLC4A7	41.2237	2.69377	8.9025e-67
TXNDC5	32.6981	2.66589	3.79735e-50
CPNE8	50.652	2.6565	1.29371e-77
NOS3	40.6219	2.65526	3.25123e-67
NECTIN3	65.8977	2.65164	8.53832e-99
PRICKLE1	72.6179	2.63696	6.82869e-116
PARD3	62.989	2.63559	3.47975e-123
UGGT2	33.1996	2.59333	3.03816e-43
2023-03-08	54.5637	2.59073	1.17704e-94
KIRREL1	49.348	2.57952	1.50875e-78
QDPR	51.9559	2.56804	1.102e-89
SNRPN	30.6921	2.56603	4.6499e-42
HEG1	87.4624	2.55309	1.77796e-126
ZCCHC24	72.6179	2.54796	7.17687e-91
ZNF521	90.1705	2.52154	2.32271e-112
DDAH1	30.6921	2.51444	2.10015e-47
SNX2	68.4052	2.51144	1.98009e-92
EXT1	97.0913	2.5071	5.17219e-83
MAOA	53.7613	2.50389	2.13356e-72
PLSCR4	65.5968	2.48807	1.38441e-101
MCTP1	40.8225	2.48516	2.96314e-56
CEP126	35.5065	2.4782	9.94106e-61
TNFAIP8	38.3149	2.44003	7.76481e-55
LMNTD1	32.6981	2.42991	1.00989e-38
SSPN	30.4915	2.4046	8.93309e-43
P4HA1	42.0261	2.38248	1.32827e-46
COL3A1	48.4453	2.37754	1.54938e-79
WDFY2	37.6128	2.37119	5.86629e-38
KDSR	50.5517	2.34562	1.54213e-41
ENTPD1	66.0983	2.32816	2.5159e-87
ITGB8	39.5186	2.31895	5.92855e-60
AMMECR1	39.318	2.31562	2.15229e-40
ATP10D	64.2929	2.31472	3.34385e-44
ACVR1	67.5025	2.31461	8.3727e-84
ACKR3	36.9107	2.29376	1.23487e-28
IL6ST	84.5537	2.28951	4.87672e-83
TTC3	67.001	2.26783	1.70765e-78
ANKRD46	39.8195	2.26078	2.55988e-46
FAT4	76.8305	2.25907	3.25188e-41
IGF2BP2	80.9428	2.25388	2.11509e-107
LIMCH1	85.9579	2.24062	2.09725e-114
MCCC1	31.0933	2.22197	5.02319e-37
TNRC6A	87.7633	2.22011	4.20782e-78
ARL13B	65.6971	2.21854	2.05071e-64
PDCD4	44.4333	2.21406	1.24241e-50
CAMK1D	68.004	2.2073	5.23782e-80
DDR2	46.4393	2.20255	2.42727e-63
PGAP1	42.2267	2.20165	1.84135e-43
NAB1	52.8586	2.19941	1.50506e-64
CCDC91	61.1836	2.19821	2.31788e-72
CCSER1	89.9699	2.18686	1.42771e-126
GPCPD1	73.1194	2.17161	4.2153e-65
PLOD2	42.9288	2.1646	4.38439e-42
ANXA11	35.3059	2.16398	2.06123e-31
SULF1	43.6309	2.16338	1.43998e-35
ARHGAP28	72.016	2.15939	2.92172e-76
PCNX1	78.335	2.13994	4.20646e-89
USP46	35.3059	2.13989	4.20287e-41
NOVA1	47.5426	2.12767	7.50184e-70
INSR	51.2538	2.1202	2.50477e-64
FNBP1	50.3511	2.11614	2.22529e-47
ZNF462	77.0311	2.09653	2.14436e-73
DHRS3	53.7613	2.06708	4.40036e-29
CEP162	40.6219	2.06197	8.28736e-37
FAM114A1	35.3059	2.05766	3.73912e-35
TMEM164	44.0321	2.05466	1.09641e-21
ST6GAL1	52.3571	2.04473	5.58634e-57
NIPAL2	33.0993	2.04297	5.29034e-41
PLEKHO1	52.0562	2.03961	9.72349e-59
WDR26	48.5456	2.03666	2.11432e-50
TMEM65	47.6429	2.03451	2.69458e-46
CPEB4	64.7944	2.02107	3.19977e-40
HIVEP1	52.9589	2.01813	2.76457e-44
ITPRID2	57.8736	2.00361	1.72222e-70

## Sheet: B)
Pathway or Biological Process	Enrichment p-value
GO:0005581~collagen trimer	9.17547e-07
GO:0005604~basement membrane	1.08315e-06
GO:0005201~extracellular matrix structural constituent	2.86498e-06
GO:0048407~platelet-derived growth factor binding	7.02599e-05
ssc04933:AGE-RAGE signaling pathway in diabetic complications	0.000110811
GO:0030199~collagen fibril organization	0.000150061
GO:0007605~sensory perception of sound	0.000239943
GO:0007507~heart development	0.000537769
ssc04350:TGF-beta signaling pathway	0.000576375
ssc05146:Amoebiasis	0.00071758
GO:0007179~transforming growth factor beta receptor signaling pathway	0.00139153
GO:0016324~apical plasma membrane	0.00196666
GO:0003416~endochondral bone growth	0.00225309
ssc04512:ECM-receptor interaction	0.00281709
GO:0005901~caveola	0.00302258
GO:0007043~cell-cell junction assembly	0.00320107
GO:0031012~extracellular matrix	0.00348017
GO:0045165~cell fate commitment	0.00372916
GO:0043588~skin development	0.00499515
GO:0030198~extracellular matrix organization	0.00521035
GO:0030509~BMP signaling pathway	0.00522283
ssc04974:Protein digestion and absorption	0.00549174
GO:0001568~blood vessel development	0.00666883
GO:0005783~endoplasmic reticulum	0.00678265
GO:0009887~animal organ morphogenesis	0.00748741
GO:0046872~metal ion binding	0.0087196
GO:0071230~cellular response to amino acid stimulus	0.00936305
ssc04022:cGMP-PKG signaling pathway	0.00975225
