# Supplementary material for: Single-cell RNA sequencing analysis identifies one subpopulation of endothelial cells that proliferates and another that undergoes the endothelial-mesenchymal transition in regenerating pig hearts
Source: Front Bioeng Biotechnol. 2024 Jan 15;11:1257669. doi: 10.3389/fbioe.2023.1257669 (PMC10823534; doi:10.3389/fbioe.2023.1257669)
Supplement: Supplementary file 3 [file Table3.xlsx]

## Sheet: Sheet1
Supplemental Table 3. Number of pig hearts in each sample group
Group	Sample ID	ARp1	MIp28	Age day when collecting
ARp1-MIp28-P30 (n=4)	8064_AZ	Yes	Yes	P30
	8064_CZ	Yes	Yes	P30
	8195_BZ	Yes	Yes	P30
	8216_BZ	Yes	Yes	P30
ARp1-MIp28-P35 (n=5)	8065_AZ	Yes	Yes	P35
	8065_CZ	Yes	Yes	P35
	8095_AZ	Yes	Yes	P35
	8095_BZ	Yes	Yes	P35
	8194_BZ	Yes	Yes	P35
ARp1-MIp28-P42 (n=3)	8094_AZ	Yes	Yes	P42
	8215_BZ	Yes	Yes	P42
	8217_BZ	Yes	Yes	P42
ARp1-MIp28-P56 (n=3)	7995_BZ	Yes	Yes	P56
	8060_AZ	Yes	Yes	P56
	8060_IZ	Yes	Yes	P56
ARp1-P28 (n=3)	8030_CZ	Yes	No	P28
	8014_BZ	Yes	No	P28
	8015_BZ	Yes	No	P28
Arp1-P56 (n=2)	8096_CZ	Yes	No	P56
	8097_CZ	Yes	No	P56
MIp28-P30 (n=3)	8026_BZ	No	Yes	P30
	8178_BZ	No	Yes	P30
	8213_BZ	No	Yes	P30
MIp28-P35 (n=1)	8205_BZ	Yes	Yes	P35
	8179_BZ	No	Yes	P35
MIp28-P42 (n=2)	8210_BZ	No	Yes	P42
	8211_BZ	No	Yes	P42
MIp28-P56 (n=2)	8085_BZ	No	Yes	P56
	8086_BZ	No	Yes	P56
Fetal (n=3)	FH1	No	No	Embryo day 80
	FH2	No	No	Embryo day 80
	FH3	No	No	Embryo day 80
CTL-P1 (n=3)	8026_P1	No	No	P1
	8094_P1	No	No	P1
	8095_P1	No	No	P1
CTL-P28 (n=3)	8046_BZ	No	No	P28
	8231_BZ	No	No	P28
	8232_BZ	No	No	P28
CTL-P56 (n=3)	8052_AZ	No	No	P56
	8233_BZ	No	No	P56
	8234_BZ	No	No	P56

## Sheet: Sheet2
Category	Term	Count	%	PValue	Genes	List Total	Pop Hits	Pop Total	Fold Enrichment	Bonferroni	Benjamini	FDR
INTERPRO	IPR011993:Pleckstrin homology-like domain	33	20	2.34164e-21	APP, PID1, ITSN1, AGAP1, OSBPL11, PLD1, ARHGAP12, FGD2, EPS8, ARHGAP22, FGD4, ABR, GRK3, SPRED1, OPHN1, EPB41L2, PSD3, EPB41L3, PLCG2, TNS3, SBF2, OSBPL9, PLEKHA2, FRMD4A, FRMD4B, GAB2, ARHGAP24, DNM1, DAB2, RASA1, NF1, WDFY3, OSBPL1A	162	439	19488	9.04277	8.78114e-19	8.78114e-19	8.26598e-19
INTERPRO	IPR001849:Pleckstrin homology domain	21	12.7273	8.98419e-14	OSBPL9, PLEKHA2, ITSN1, AGAP1, GAB2, PLD1, OSBPL11, ARHGAP24, DNM1, ARHGAP12, FGD2, ARHGAP22, ABR, FGD4, GRK3, OPHN1, RASA1, PSD3, PLCG2, OSBPL1A, SBF2	162	269	19488	9.39116	3.36814e-11	1.68454e-11	1.58571e-11
UP_SEQ_FEATURE	COMPBIAS:Polar residues	94	56.9697	1.80333e-13	APP, SCARB1, PHTF2, DOCK4, MCTP1, FKBP15, RNF13, ITSN1, PRKAG2, RBPJ, PEPD, OSBPL11, PIK3C2A, AFF1, EPS8, HERC1, OPHN1, PSD3, TRIM24, BLNK, WDR7, DIP2B, TNS3, SBF2, TPD52, MEF2A, MEF2C, ABCC5, FRMD4A, MITF, GAB2, FRMD4B, FAM91A1, DNM1, TANC2, MTSS1, CTTNBP2NL, ETV6, NCOR2, ARMC2, ZFYVE16, FCHSD2, NAV3, OAS2, BANK1, RASA1, SELENOP, BMP2K, WDFY3, RELL1, DOCK1, GAS7, CSF1R, RBM47, GLIS3, ARHGAP18, A…	161	6507	21572	1.93558	4.54357e-11	4.54439e-11	4.36406e-11
UP_SEQ_FEATURE	DOMAIN:PH	19	11.5152	1.3116e-12	OSBPL9, PLEKHA2, AGAP1, GAB2, OSBPL11, ARHGAP24, DNM1, ARHGAP12, FGD2, ARHGAP22, ABR, FGD4, GRK3, OPHN1, RASA1, PSD3, PLCG2, OSBPL1A, SBF2	161	265	21572	9.60666	3.30528e-10	1.65261e-10	1.58703e-10
GOTERM_MF_DIRECT	GO:0005096~GTPase activator activity	17	10.303	2.53728e-12	NRP1, LRRK2, AGAP1, ARHGAP18, ARRB1, ARHGAP17, ARHGAP24, ARHGAP12, ARHGAP22, ABR, OPHN1, RASA1, GNAQ, NF1, SMAP2, SRGAP2, EVI5	138	176	15825	11.0765	6.47012e-10	6.47007e-10	6.4447e-10
SMART	SM00233:PH	20	12.1212	4.32115e-10	OSBPL9, PLEKHA2, AGAP1, GAB2, PLD1, OSBPL11, ARHGAP24, DNM1, ARHGAP12, FGD2, ARHGAP22, ABR, FGD4, GRK3, OPHN1, RASA1, PSD3, PLCG2, OSBPL1A, SBF2	126	258	9954	6.12403	5.31502e-08	5.31502e-08	5.05575e-08
UP_SEQ_FEATURE	REGION:Disordered	135	81.8182	8.96275e-10	APP, SCARB1, PID1, ITSN1, F13A1, RBPJ, EPS8, HERC1, OPHN1, TRIM24, SLC16A7, DIP2B, TNS3, SBF2, MEF2A, TPD52, MEF2C, OSR1, FRMD4A, MITF, FRMD4B, FAM91A1, TANC2, RAB32, ARMC2, ZFYVE16, SELENOP, SLC9A9, ADAM9, WDFY3, RELL1, CD300H, OTULINL, CSF1R, GLIS3, ARHGAP18, AGAP1, ARHGAP17, PLD1, ARHGAP12, ARHGAP22, ABR, ODF2L, SNX2, EPB41L2, EPB41L3, PDGFC, SNX9, SRGAP2, EVI5, OSBPL9, LYN, MSR1, CD163, ZFHX3…	161	13316	21572	1.35839	2.25861e-07	7.52871e-08	7.22995e-08
UP_KW_MOLECULAR_FUNCTION	KW-0343~GTPase activation	9	5.45455	2.1117e-08	ARHGAP22, ABR, OPHN1, RASA1, NF1, AGAP1, RIN2, ARHGAP24, ARHGAP12	71	61	8868	18.4281	7.81329e-07	7.81329e-07	7.81329e-07
UP_SEQ_FEATURE	DOMAIN:PX	8	4.84848	6.1736e-08	SNX29, SNX2, SNX24, SNX9, SGK3, OSBPL11, PLD1, PIK3C2A	161	48	21572	22.3313	1.55574e-05	3.44039e-06	3.30387e-06
INTERPRO	IPR008936:Rho GTPase activation protein	10	6.06061	6.29428e-08	ARHGAP22, ABR, OPHN1, RASA1, NF1, ARHGAP18, ARHGAP17, SRGAP2, ARHGAP24, ARHGAP12	162	91	19488	13.2194	2.36033e-05	7.86785e-06	7.40627e-06
UP_SEQ_FEATURE	COMPBIAS:Basic and acidic residues	72	43.6364	6.82618e-08	PHTF2, NRP1, DOCK4, FKBP15, COL14A1, ITSN1, ARRB1, OSBPL11, AFF1, HERC1, OPHN1, PSD3, SLC16A7, DIP2B, TPD52, MEF2C, ABCC5, FRMD4A, MITF, FRMD4B, FAM91A1, TANC2, MTSS1, RAB32, NCOR2, ARMC2, NAV3, BANK1, SELENOP, BMP2K, WDFY3, SGK3, FAM20A, DOCK1, OTULINL, GAS7, CSF1R, ARHGAP18, AGAP1, NPL, HDAC9, ARHGAP12, ABR, FGD4, SNX29, CUX1, SERTAD2, EPB41L2, EPB41L3, FCHO2, SRGAP2, DISC1, OSBPL9, LYN, ZFHX3,…	161	5393	21572	1.78882	1.72018e-05	3.44039e-06	3.30387e-06
GOTERM_CC_DIRECT	GO:0005737~cytoplasm	54	32.7273	1.53513e-07	APP, SCARB1, DOCK4, PID1, LRRK2, PRKAG2, ARRB1, PIK3CB, RBPJ, PIK3C2A, EPS8, HERC1, OPHN1, SESN1, KYNU, TRIM24, WDR7, DIP2B, TPD52, MEF2C, WSB1, DAPK1, FRMD4A, MITF, GAB2, FRMD4B, DNM1, OAS2, ATG4C, DOCK1, OTULINL, GAS7, ARHGAP18, ARHGAP17, NPL, PLD1, ARHGAP12, FGD2, FGD4, ODF2L, FCHO2, SRGAP2, ZFHX3, PLEKHA2, SMURF1, SAMD4A, MERTK, MARCH1, CCDC88A, MSRA, DAB2, LRCH1, APC, PDCD4	146	3256	17762	2.01766	2.64039e-05	2.64042e-05	2.60972e-05
INTERPRO	IPR027267:Arfaptin homology (AH) domain/BAR domain	9	5.45455	2.13411e-07	SNX2, FCHSD2, OPHN1, FCHO2, SNX9, ARHGAP17, SRGAP2, MTSS1, GAS7	162	76	19488	14.2456	8.00259e-05	2.00073e-05	1.88335e-05
UP_SEQ_FEATURE	DOMAIN:SH3	13	7.87879	2.35673e-07	LYN, DOCK4, ITSN1, ARHGAP12, EPS8, FCHSD2, UBASH3B, RASA1, PLCG2, SNX9, SRGAP2, DOCK1, GAS7	161	239	21572	7.28803	5.93879e-05	9.89828e-06	9.50549e-06
INTERPRO	IPR001452:Src homology-3 domain	13	7.87879	4.86756e-07	LYN, DOCK4, ITSN1, ARHGAP12, EPS8, FCHSD2, UBASH3B, RASA1, PLCG2, SNX9, SRGAP2, DOCK1, GAS7	162	230	19488	6.79936	0.000182517	3.65067e-05	3.4365e-05
UP_SEQ_FEATURE	DOMAIN:Rho-GAP	8	4.84848	5.83951e-07	ARHGAP22, ABR, OPHN1, ARHGAP18, ARHGAP17, SRGAP2, ARHGAP24, ARHGAP12	161	66	21572	16.2409	0.000147145	2.10222e-05	2.0188e-05
GOTERM_BP_DIRECT	GO:0007165~signal transduction	18	10.9091	7.81964e-07	DAPK1, LRRK2, ARHGAP18, ARRB1, ARHGAP17, ARHGAP24, ARHGAP12, ARHGAP22, ABR, GRK3, OPHN1, BANK1, RASA1, NF1, PDE7B, PIK3AP1, SRGAP2, RIN2	140	442	14888	4.3307	0.000676952	0.000676399	0.000675617
GOTERM_MF_DIRECT	GO:0035091~phosphatidylinositol binding	9	5.45455	1.09656e-06	CCDC88A, SNX29, SNX2, SNX24, SNX9, SGK3, PLD1, PIK3C2A, SBF2	138	90	15825	11.4674	0.000279583	0.000139811	0.000139263
INTERPRO	IPR000198:Rho GTPase-activating protein domain	8	4.84848	1.19226e-06	ARHGAP22, ABR, OPHN1, ARHGAP18, ARHGAP17, SRGAP2, ARHGAP24, ARHGAP12	162	66	19488	14.5814	0.000446999	7.45165e-05	7.01449e-05
INTERPRO	IPR001683:Phox homologous domain	7	4.24242	2.34998e-06	SNX29, SNX2, SNX24, SNX9, SGK3, PLD1, PIK3C2A	162	47	19488	17.9165	0.000880855	0.000125892	0.000118506
GOTERM_MF_DIRECT	GO:0005085~guanyl-nucleotide exchange factor activity	11	6.66667	1.12547e-05	FGD4, ABR, CCDC88A, DOCK4, PSD3, ITSN1, RGL1, DOCK1, RIN2, SBF2, FGD2	138	204	15825	6.1834	0.00286585	0.000956648	0.000952896
SMART	SM00326:SH3	13	7.87879	1.23416e-05	LYN, DOCK4, ITSN1, ARHGAP12, EPS8, FCHSD2, UBASH3B, RASA1, PLCG2, SNX9, SRGAP2, DOCK1, GAS7	126	210	9954	4.89048	0.00151688	0.000445601	0.000423864
SMART	SM00324:RhoGAP	8	4.84848	1.28471e-05	ARHGAP22, ABR, OPHN1, ARHGAP18, ARHGAP17, SRGAP2, ARHGAP24, ARHGAP12	126	63	9954	10.0317	0.00157895	0.000445601	0.000423864
SMART	SM00312:PX	7	4.24242	1.44911e-05	SNX29, SNX2, SNX24, SNX9, SGK3, PLD1, PIK3C2A	126	43	9954	12.8605	0.00178083	0.000445601	0.000423864
GOTERM_BP_DIRECT	GO:0006898~receptor-mediated endocytosis	6	3.63636	2.58581e-05	MSR1, DAB2, MRC1, SNX9, DNAJC13, DNM1	140	38	14888	16.791	0.0221445	0.0111836	0.0111707
KEGG_PATHWAY	ssc04144:Endocytosis	11	6.66667	4.98779e-05	GRK3, DAB2, ZFYVE16, SNX2, SMURF1, PSD3, AGAP1, ARRB1, SMAP2, PLD1, DNM1	80	241	8884	5.06867	0.0101731	0.010225	0.00992571
UP_SEQ_FEATURE	COMPBIAS:Pro residues	35	21.2121	9.33988e-05	COLEC12, MCTP1, COL14A1, GLIS3, ARRB1, ARHGAP17, AFF1, EPS8, ARHGAP22, FGD4, ABR, OPHN1, CUX1, SERTAD2, TRIM24, BLNK, MEF2A, ZFHX3, FRMD4A, GAB2, TANC2, MTSS1, DNM1, CTTNBP2NL, NCOR2, DAB2, FCHSD2, LRCH1, APC, SYNJ1, ADAM9, RELL1, PIK3AP1, DOCK1, GAS7	161	2343	21572	2.00152	0.0232627	0.00294206	0.00282531
INTERPRO	IPR000306:Zinc finger, FYVE-type	5	3.0303	0.000134737	FGD4, ZFYVE16, WDFY3, WDFY2, FGD2	162	32	19488	18.7963	0.0492745	0.00631582	0.00594529
UP_SEQ_FEATURE	DOMAIN:FYVE-type	5	3.0303	0.000142691	FGD4, ZFYVE16, WDFY3, WDFY2, FGD2	161	36	21572	18.6094	0.0353218	0.00399535	0.0038368
INTERPRO	IPR016024:Armadillo-type fold	12	7.27273	0.000174825	ARMC2, DOCK4, APC, LRRK2, PDCD4, NF1, WDR7, DNAJC13, WDFY3, PIK3CB, PIK3C2A, DOCK1	162	353	19488	4.08939	0.0634621	0.00728439	0.00685704
KEGG_PATHWAY	ssc04666:Fc gamma R-mediated phagocytosis	7	4.24242	0.000178444	LYN, PLCG2, PIK3CB, GAB2, FCGR2B, PLD1, DOCK1	80	94	8884	8.26968	0.0359232	0.0162621	0.0157861
INTERPRO	IPR022341:Insulin-like growth factor I	3	1.81818	0.000202389	IGF1	162	3	19488	120.296	0.0730942	0.00758957	0.00714432
KEGG_PATHWAY	ssc04014:Ras signaling pathway	10	6.06061	0.000237981	CSF1R, RASA1, PDGFC, NF1, PLCG2, PIK3CB, GAB2, IGF1, RGL1, PLD1	80	237	8884	4.68565	0.0476208	0.0162621	0.0157861
INTERPRO	IPR017455:Zinc finger, FYVE-related	5	3.0303	0.000239643	FGD4, ZFYVE16, WDFY3, WDFY2, FGD2	162	37	19488	16.2563	0.0859562	0.00816964	0.00769035
GOTERM_CC_DIRECT	GO:0016020~membrane	19	11.5152	0.000304781	OSBPL9, NRP1, CD163, FKBP15, RNF13, PLEKHA2, LRRK2, AGAP1, PIK3CB, LHFPL2, PIK3C2A, DNM1, RAB32, ABR, SPRED1, OAS2, GNAQ, PDGFC, OSBPL1A	146	881	17762	2.62372	0.0510795	0.0262112	0.0259064
INTERPRO	IPR022350:Insulin-like growth factor	3	1.81818	0.000402577	IGF1	162	4	19488	90.2222	0.140149	0.0125805	0.0118425
GOTERM_BP_DIRECT	GO:0006897~endocytosis	7	4.24242	0.00040466	APP, CD163, SNX2, LRRK2, MRC1, SNX9, DNM1	140	103	14888	7.22718	0.295669	0.116677	0.116542
INTERPRO	IPR001060:FCH domain	4	2.42424	0.000568996	FCHSD2, FCHO2, SRGAP2, GAS7	162	20	19488	24.0593	0.192195	0.0164133	0.0154504
KEGG_PATHWAY	ssc04662:B cell receptor signaling pathway	6	3.63636	0.000586426	LYN, BLNK, PLCG2, PIK3CB, FCGR2B, PIK3AP1	80	77	8884	8.65325	0.113304	0.0300543	0.0291747
UP_SEQ_FEATURE	DOMAIN:F-BAR	4	2.42424	0.000635893	FCHSD2, FCHO2, SRGAP2, GAS7	161	23	21572	23.3022	0.148108	0.0160245	0.0153886
SMART	SM00064:FYVE	5	3.0303	0.000649151	FGD4, ZFYVE16, WDFY3, WDFY2, FGD2	126	32	9954	12.3437	0.076765	0.0159691	0.0151901
KEGG_PATHWAY	ssc04380:Osteoclast differentiation	7	4.24242	0.000792643	CSF1R, BLNK, PLCG2, MITF, PIK3CB, GAB2, FCGR2B	80	124	8884	6.26895	0.150032	0.0324984	0.0315472
UP_KW_DOMAIN	KW-0175~Coiled coil	30	18.1818	0.00103536	COLEC12, APP, DOCK4, FKBP15, LRRK2, ITSN1, ARHGAP22, ODF2L, SNX29, SNX2, CUX1, EPB41L2, TRIM24, DISC1, EVI5, TPD52, OSBPL9, MITF, ARHGAP24, CTTNBP2NL, NCOR2, CCDC88A, DAB2, APC, NAV3, TMCC1, OSBPL1A, CD300H, DOCK1	93	2163	12095	1.8038	0.0184734	0.0186365	0.0186365
INTERPRO	IPR019747:FERM conserved site	4	2.42424	0.00111373	EPB41L2, EPB41L3, FRMD4A, FRMD4B	162	25	19488	19.2474	0.34156	0.029832	0.0280819
UP_KW_CELLULAR_COMPONENT	KW-0963~Cytoplasm	22	13.3333	0.00138068	LYN, APP, MEF2C, DOCK4, SAMD4A, FRMD4A, FRMD4B, NPL, SAT1, DNM1, FGD2, EPS8, CCDC88A, FGD4, ODF2L, OAS2, KYNU, SESN1, PDCD4, ATG4C, DOCK1, OTULINL	84	1576	12352	2.0527	0.0272543	0.0276135	0.0276135
INTERPRO	IPR022352:Insulin family	3	1.81818	0.00138619	IGF1	162	7	19488	51.5556	0.405588	0.0343636	0.0323476
UP_SEQ_FEATURE	DOMAIN:Insulin-like	3	1.81818	0.00148654	IGF1	161	8	21572	50.2453	0.312633	0.0340553	0.0327039
INTERPRO	IPR018979:FERM, N-terminal	4	2.42424	0.00155782	EPB41L2, EPB41L3, FRMD4A, FRMD4B	162	28	19488	17.1852	0.442692	0.0343636	0.0323476
INTERPRO	IPR018980:FERM, C-terminal PH-like domain	4	2.42424	0.00155782	EPB41L2, EPB41L3, FRMD4A, FRMD4B	162	28	19488	17.1852	0.442692	0.0343636	0.0323476
SMART	SM00055:FCH	4	2.42424	0.00161723	FCHSD2, FCHO2, SRGAP2, GAS7	126	19	9954	16.6316	0.180516	0.0331533	0.0315361
GOTERM_BP_DIRECT	GO:0048488~synaptic vesicle endocytosis	4	2.42424	0.00176927	OPHN1, SYNJ1, FCHO2, DNM1	140	26	14888	16.3604	0.784231	0.382605	0.382163
UP_KW_PTM	KW-0597~Phosphoprotein	28	16.9697	0.0024145	APP, CSF1R, DOCK4, AFF1, EPS8, SNX2, HERC1, EPB41L2, FCHO2, EPB41L3, PLCG2, WDR7, TNS3, MEF2A, MEF2C, CD163, WSB1, MERTK, RAB32, SYNJ1, BANK1, RASA1, NF1, WDFY3, SGK3, WDFY2, PIK3AP1, DOCK1	52	1384	4196	1.6325	0.0238843	0.0265595	0.0265595
GOTERM_CC_DIRECT	GO:0005905~clathrin-coated pit	4	2.42424	0.00242987	APP, DAB2, FCHO2, ITSN1	146	33	17762	14.7464	0.341932	0.132512	0.130971
GOTERM_CC_DIRECT	GO:0005829~cytosol	34	20.6061	0.00308167	NRP1, DOCK4, RNF13, LRRK2, SLC40A1, ARHGAP18, ARRB1, ARHGAP17, PIK3C2A, SAT1, SNX2, SERTAD2, KYNU, PDGFC, BLNK, PLCG2, SNX9, SRGAP2, TNS3, OSBPL9, MEF2A, VPS13C, IL10RA, SAMD4A, DNAJC13, ETV6, CCDC88A, ZFYVE16, OAS2, PDCD4, WDFY3, OSBPL1A, PIK3AP1, DOCK1	146	2498	17762	1.65587	0.411904	0.132512	0.130971
INTERPRO	IPR022353:Insulin, conserved site	3	1.81818	0.00355248	IGF1	162	11	19488	32.8081	0.736724	0.0701147	0.0660013
INTERPRO	IPR016179:Insulin-like	3	1.81818	0.00355248	IGF1	162	11	19488	32.8081	0.736724	0.0701147	0.0660013
GOTERM_BP_DIRECT	GO:0030336~negative regulation of cell migration	5	3.0303	0.00373303	NAV3, NF1, MITF, PTPRK, SRGAP2	140	68	14888	7.81933	0.960791	0.49899	0.498413
GOTERM_BP_DIRECT	GO:0050853~B cell receptor signaling pathway	4	2.42424	0.00385645	LYN, MEF2C, BLNK, PLCG2	140	34	14888	12.5109	0.96478	0.49899	0.498413
INTERPRO	IPR018494:Oxysterol-binding protein, conserved site	3	1.81818	0.00423992	OSBPL9, OSBPL11, OSBPL1A	162	12	19488	30.0741	0.796756	0.0794985	0.0748346
UP_SEQ_FEATURE	DOMAIN:C2	6	3.63636	0.00443685	ABR, MCTP1, SMURF1, RASA1, PLCG2, PIK3C2A	161	144	21572	5.58282	0.673907	0.0931738	0.0894765
GOTERM_BP_DIRECT	GO:0046847~filopodium assembly	3	1.81818	0.0045043	FGD4, SRGAP2, FGD2	140	11	14888	29.0026	0.97995	0.49899	0.498413
GOTERM_BP_DIRECT	GO:0016477~cell migration	7	4.24242	0.00479658	CCDC88A, APC, PIK3CB, PTPRK, MERTK, PIK3C2A, DOCK1	140	167	14888	4.45749	0.984452	0.49899	0.498413
KEGG_PATHWAY	ssc01521:EGFR tyrosine kinase inhibitor resistance	5	3.0303	0.0050219	PDGFC, NF1, PLCG2, PIK3CB, IGF1	80	78	8884	7.11859	0.643736	0.171582	0.16656
SMART	SM01196:SM01196	4	2.42424	0.00503603	EPB41L2, EPB41L3, FRMD4A, FRMD4B	126	28	9954	11.2857	0.462591	0.0884902	0.0841736
GOTERM_BP_DIRECT	GO:0035556~intracellular signal transduction	10	6.06061	0.0051918	LYN, ABR, WSB1, DAPK1, ITSN1, BLNK, PLCG2, PRKAG2, SGK3, TNS3	140	346	14888	3.07349	0.988977	0.49899	0.498413
GOTERM_MF_DIRECT	GO:0005545~1-phosphatidylinositol binding	3	1.81818	0.00545175	ZFYVE16, SNX9, WDFY3	138	13	15825	26.4632	0.751919	0.347549	0.346186
INTERPRO	IPR000648:Oxysterol-binding protein	3	1.81818	0.00578295	OSBPL9, OSBPL11, OSBPL1A	162	14	19488	25.7778	0.886381	0.100557	0.0946578
KEGG_PATHWAY	ssc05202:Transcriptional misregulation in cancer	7	4.24242	0.00594177	CSF1R, MEF2C, BMP2K, MITF, IGF1, AFF1, ETV6	80	185	8884	4.20189	0.70527	0.174009	0.168916
UP_SEQ_FEATURE	DOMAIN:FERM	4	2.42424	0.00608063	EPB41L2, EPB41L3, FRMD4A, FRMD4B	161	50	21572	10.719	0.784974	0.117871	0.113193
INTERPRO	IPR006020:Phosphotyrosine interaction domain	4	2.42424	0.00609088	EPS8, DAB2, PID1, TNS3	162	45	19488	10.693	0.898841	0.100557	0.0946578
INTERPRO	IPR000008:C2 calcium-dependent membrane targeting	6	3.63636	0.0061675	ABR, MCTP1, SMURF1, RASA1, PLCG2, PIK3C2A	162	140	19488	5.15556	0.901724	0.100557	0.0946578
GOTERM_CC_DIRECT	GO:0005794~Golgi apparatus	13	7.87879	0.00649455	LYN, OSBPL9, APP, DOCK4, GALNT1, LRRK2, PLD1, OSBPL11, CST3, CCDC88A, CUX1, GNAQ, FAM20A	146	643	17762	2.45964	0.673951	0.223413	0.220815
UP_KW_DOMAIN	KW-0728~SH3 domain	3	1.81818	0.00722634	LYN, SNX9, DOCK1	93	17	12095	22.9507	0.122384	0.0650371	0.0650371
INTERPRO	IPR000299:FERM domain	4	2.42424	0.00772077	EPB41L2, EPB41L3, FRMD4A, FRMD4B	162	49	19488	9.82011	0.945334	0.119764	0.112737
SMART	SM00078:IlGF	3	1.81818	0.00798968	IGF1	126	11	9954	21.5455	0.627187	0.122841	0.116849
INTERPRO	IPR019748:FERM central domain	4	2.42424	0.00816451	EPB41L2, EPB41L3, FRMD4A, FRMD4B	162	50	19488	9.6237	0.953776	0.119764	0.112737
INTERPRO	IPR019749:Band 4.1 domain	4	2.42424	0.00862298	EPB41L2, EPB41L3, FRMD4A, FRMD4B	162	51	19488	9.435	0.961134	0.119764	0.112737
INTERPRO	IPR014352:FERM/acyl-CoA-binding protein, 3-helical bundle	4	2.42424	0.00862298	EPB41L2, EPB41L3, FRMD4A, FRMD4B	162	51	19488	9.435	0.961134	0.119764	0.112737
KEGG_PATHWAY	ssc04145:Phagosome	6	3.63636	0.009263	COLEC12, MSR1, SCARB1, MRC1, FCGR2B, CTSS	80	145	8884	4.59517	0.851588	0.216268	0.209938
GOTERM_MF_DIRECT	GO:0035591~signaling adaptor activity	3	1.81818	0.00929297	EPS8, BANK1, BLNK	138	17	15825	20.2366	0.907522	0.421074	0.419422
GOTERM_BP_DIRECT	GO:0007264~small GTPase mediated signal transduction	5	3.0303	0.00963436	CCDC88A, DOCK4, ARHGAP18, RGL1, DOCK1	140	89	14888	5.97432	0.999771	0.833372	0.832408
GOTERM_MF_DIRECT	GO:0005044~scavenger receptor activity	4	2.42424	0.0102967	COLEC12, MSR1, SCARB1, CD163	138	52	15825	8.82107	0.928586	0.421074	0.419422
KEGG_PATHWAY	ssc04072:Phospholipase D signaling pathway	6	3.63636	0.0103462	PDGFC, PLCG2, PIK3CB, GAB2, PLD1, DNM1	80	149	8884	4.47181	0.881403	0.216268	0.209938
UP_SEQ_FEATURE	DOMAIN:SH2	5	3.0303	0.0103514	LYN, RASA1, BLNK, PLCG2, TNS3	161	114	21572	5.87665	0.927353	0.186325	0.178931
KEGG_PATHWAY	ssc05169:Epstein-Barr virus infection	7	4.24242	0.0105496	NCOR2, LYN, OAS2, BLNK, PLCG2, PIK3CB, RBPJ	80	209	8884	3.71938	0.886297	0.216268	0.209938
GOTERM_BP_DIRECT	GO:0010628~positive regulation of gene expression	8	4.84848	0.0113128	MEF2A, MEF2C, OSR1, TRIM24, BLNK, MITF, PIK3CB, RBPJ	140	261	14888	3.25955	0.999947	0.889596	0.888567
GOTERM_CC_DIRECT	GO:0001726~ruffle	4	2.42424	0.0118512	RASA1, ARHGAP18, FRMD4B, FGD2	146	58	17762	8.39017	0.871339	0.339734	0.335783
GOTERM_MF_DIRECT	GO:0030169~low-density lipoprotein particle binding	3	1.81818	0.0127649	COLEC12, MSR1, SCARB1	138	20	15825	17.2011	0.962221	0.421074	0.419422
UP_KW_MOLECULAR_FUNCTION	KW-0344~Guanine-nucleotide releasing factor	4	2.42424	0.0127783	ABR, DOCK4, DOCK1, SBF2	71	62	8868	8.05816	0.378639	0.236398	0.236398
INTERPRO	IPR000980:SH2 domain	5	3.0303	0.0139907	LYN, RASA1, BLNK, PLCG2, TNS3	162	112	19488	5.37037	0.994926	0.187375	0.176382
GOTERM_MF_DIRECT	GO:1990782~protein tyrosine kinase binding	3	1.81818	0.0140293	BANK1, BLNK, PLCG2	138	21	15825	16.382	0.972753	0.421074	0.419422
KEGG_PATHWAY	ssc04928:Parathyroid hormone synthesis, secretion and action	5	3.0303	0.0140622	MEF2A, MEF2C, GNAQ, ARRB1, PLD1	80	105	8884	5.2881	0.945153	0.262068	0.254398
UP_SEQ_FEATURE	DOMAIN:MiT/TFE transcription factors C-terminal	2	1.21212	0.0147794	MITF	161	2	21572	133.988	0.976534	0.219082	0.210389
UP_SEQ_FEATURE	DOMAIN:DBB	2	1.21212	0.0147794	BANK1, PIK3AP1	161	2	21572	133.988	0.976534	0.219082	0.210389
UP_SEQ_FEATURE	DNA_BIND:Mef2-type	2	1.21212	0.0147794	MEF2A, MEF2C	161	2	21572	133.988	0.976534	0.219082	0.210389
GOTERM_MF_DIRECT	GO:0008289~lipid binding	5	3.0303	0.0148614	OSBPL9, SCARB1, FCHSD2, OSBPL11, OSBPL1A	138	109	15825	5.26027	0.978031	0.421074	0.419422
INTERPRO	IPR017893:DBB domain	2	1.21212	0.0164552	BANK1, PIK3AP1	162	2	19488	120.296	0.998015	0.212782	0.200299
SMART	SM00462:PTB	4	2.42424	0.0165579	EPS8, DAB2, PID1, TNS3	126	43	9954	7.34884	0.871737	0.226291	0.215253
GOTERM_MF_DIRECT	GO:0003779~actin binding	7	4.24242	0.0181444	EPS8, CCDC88A, OPHN1, LRRK2, EPB41L2, EPB41L3, MTSS1	138	240	15825	3.34466	0.990621	0.462682	0.460868
GOTERM_BP_DIRECT	GO:0034381~plasma lipoprotein particle clearance	2	1.21212	0.0185862	MSR1, SCARB1	140	2	14888	106.343	1	1	1
GOTERM_BP_DIRECT	GO:0070304~positive regulation of stress-activated protein kinase signaling cascade	2	1.21212	0.0185862	LYN, RNF13	140	2	14888	106.343	1	1	1
GOTERM_BP_DIRECT	GO:0030316~osteoclast differentiation	3	1.81818	0.0192598	CSF1R, MITF, GAB2	140	23	14888	13.8708	1	1	1
GOTERM_CC_DIRECT	GO:0030424~axon	6	3.63636	0.0195112	NRP1, ABR, APP, LRRK2, NF1, DIP2B	146	189	17762	3.86214	0.966261	0.479417	0.473843
SMART	SM00239:C2	6	3.63636	0.0198352	ABR, MCTP1, SMURF1, RASA1, PLCG2, PIK3C2A	126	124	9954	3.82258	0.914927	0.243973	0.232072
GOTERM_BP_DIRECT	GO:0043087~regulation of GTPase activity	4	2.42424	0.0201785	NF1, EVI5, SBF2, ARHGAP12	140	62	14888	6.86083	1	1	1
KEGG_PATHWAY	ssc04664:Fc epsilon RI signaling pathway	4	2.42424	0.0207398	LYN, PLCG2, PIK3CB, GAB2	80	66	8884	6.7303	0.986382	0.318471	0.30915
UP_SEQ_FEATURE	DOMAIN:DH	4	2.42424	0.0217044	FGD4, ABR, ITSN1, FGD2	161	80	21572	6.69938	0.996033	0.303861	0.291803
KEGG_PATHWAY	ssc04062:Chemokine signaling pathway	6	3.63636	0.0227442	LYN, GRK3, GNAQ, PLCG2, ARRB1, PIK3CB	80	182	8884	3.66099	0.991053	0.318471	0.30915
KEGG_PATHWAY	ssc04611:Platelet activation	5	3.0303	0.0230896	LYN, P2RY12, GNAQ, PLCG2, PIK3CB	80	122	8884	4.55123	0.991678	0.318471	0.30915
KEGG_PATHWAY	ssc05218:Melanoma	4	2.42424	0.0233028	PDGFC, MITF, PIK3CB, IGF1	80	69	8884	6.43768	0.992042	0.318471	0.30915
GOTERM_BP_DIRECT	GO:0043547~positive regulation of GTPase activity	5	3.0303	0.0233347	ABR, RASA1, NF1, SNX9, SRGAP2	140	116	14888	4.58374	1	1	1
INTERPRO	IPR008160:Collagen triple helix repeat	4	2.42424	0.0242336	C1QB, COLEC12, MSR1, COL14A1	162	75	19488	6.4158	0.999899	0.30292	0.285149
GOTERM_CC_DIRECT	GO:0031901~early endosome membrane	4	2.42424	0.0242932	MARCH1, ZFYVE16, SNX2, DNAJC13	146	76	17762	6.40303	0.985448	0.482351	0.476742
SMART	SM01282:SM01282	2	1.21212	0.0249591	BANK1, PIK3AP1	126	2	9954	79	0.955351	0.266483	0.253484
KEGG_PATHWAY	ssc00562:Inositol phosphate metabolism	4	2.42424	0.025103	SYNJ1, PLCG2, PIK3CB, PIK3C2A	80	71	8884	6.25634	0.994548	0.321632	0.312218
INTERPRO	IPR011011:Zinc finger, FYVE/PHD-type	5	3.0303	0.0251974	ZFYVE16, TRIM24, WDFY3, WDFY2, FGD2	162	134	19488	4.48867	0.99993	0.304019	0.286183
INTERPRO	IPR000219:Dbl homology (DH) domain	4	2.42424	0.025943	FGD4, ABR, ITSN1, FGD2	162	77	19488	6.24916	0.999948	0.304019	0.286183
SMART	SM00295:B41	4	2.42424	0.0259983	EPB41L2, EPB41L3, FRMD4A, FRMD4B	126	51	9954	6.19608	0.96084	0.266483	0.253484
GOTERM_BP_DIRECT	GO:0046777~protein autophosphorylation	5	3.0303	0.0260264	LYN, CSF1R, DAPK1, LRRK2, TRIM24	140	120	14888	4.43095	1	1	1
GOTERM_CC_DIRECT	GO:0010008~endosome membrane	4	2.42424	0.0277356	SNX2, MRC1, SLC9A9, DNAJC13	146	80	17762	6.08288	0.992077	0.482351	0.476742
GOTERM_BP_DIRECT	GO:0043420~anthranilate metabolic process	2	1.21212	0.0277503	KYNU, KMO	140	3	14888	70.8952	1	1	1
GOTERM_BP_DIRECT	GO:0006569~tryptophan catabolic process	2	1.21212	0.0277503	KYNU, KMO	140	3	14888	70.8952	1	1	1
GOTERM_BP_DIRECT	GO:0019805~quinolinate biosynthetic process	2	1.21212	0.0277503	KYNU, KMO	140	3	14888	70.8952	1	1	1
GOTERM_CC_DIRECT	GO:0098978~glutamatergic synapse	6	3.63636	0.0280437	ARHGAP22, EPS8, NRP1, OPHN1, LRRK2, DNM1	146	208	17762	3.50935	0.992497	0.482351	0.476742
UP_KW_MOLECULAR_FUNCTION	KW-0418~Kinase	11	6.66667	0.0283251	LYN, EPS8, CSF1R, GRK3, DAPK1, LRRK2, PRKAG2, SGK3, PIK3CB, MERTK, PIK3C2A	71	642	8868	2.14006	0.654636	0.271632	0.271632
UP_KW_BIOLOGICAL_PROCESS	KW-0399~Innate immunity	5	3.0303	0.0285393	C1QB, COLEC12, MSR1, OAS2, COL14A1	36	193	5753	4.14004	0.528961	0.233788	0.215804
UP_SEQ_FEATURE	DOMAIN:Roc	2	1.21212	0.0293417	DAPK1, LRRK2	161	4	21572	66.9938	0.99945	0.389163	0.37372
UP_KW_MOLECULAR_FUNCTION	KW-0339~Growth factor	4	2.42424	0.0293656	PDGFC, IGF1	71	85	8868	5.87771	0.66806	0.271632	0.271632
INTERPRO	IPR019775:WD40 repeat, conserved site	5	3.0303	0.030302	WSB1, HERC1, WDR7, WDFY3, WDFY2	162	142	19488	4.23579	0.99999	0.322117	0.30322
INTERPRO	IPR011009:Protein kinase-like domain	10	6.06061	0.0312269	LYN, CSF1R, GRK3, DAPK1, LRRK2, BMP2K, SGK3, PIK3CB, MERTK, PIK3C2A	162	527	19488	2.28266	0.999993	0.322117	0.30322
INTERPRO	IPR022102:Holliday junction regulator protein family C-terminal	2	1.21212	0.0326412	MEF2A, MEF2C	162	4	19488	60.1481	0.999996	0.322117	0.30322
INTERPRO	IPR020859:ROC GTPase	2	1.21212	0.0326412	DAPK1, LRRK2	162	4	19488	60.1481	0.999996	0.322117	0.30322
INTERPRO	IPR008379:Band 4.1, C-terminal	2	1.21212	0.0326412	EPB41L2, EPB41L3	162	4	19488	60.1481	0.999996	0.322117	0.30322
INTERPRO	IPR007477:SAB domain	2	1.21212	0.0326412	EPB41L2, EPB41L3	162	4	19488	60.1481	0.999996	0.322117	0.30322
UP_KW_BIOLOGICAL_PROCESS	KW-0254~Endocytosis	3	1.81818	0.0327603	APP, MRC1, DNM1	36	47	5753	10.2004	0.579382	0.233788	0.215804
GOTERM_CC_DIRECT	GO:0030136~clathrin-coated vesicle	3	1.81818	0.0330327	DAB2, FCHO2, SNX9	146	35	17762	10.4278	0.996904	0.516511	0.510505
GOTERM_BP_DIRECT	GO:0048015~phosphatidylinositol-mediated signaling	3	1.81818	0.0337278	CSF1R, PIK3CB, PIK3C2A	140	31	14888	10.2912	1	1	1
UP_KW_BIOLOGICAL_PROCESS	KW-0391~Immunity	6	3.63636	0.0356005	LYN, C1QB, COLEC12, MSR1, OAS2, COL14A1	36	305	5753	3.14372	0.610344	0.233788	0.215804
UP_KW_BIOLOGICAL_PROCESS	KW-0662~Pyridine nucleotide biosynthesis	2	1.21212	0.0359674	KYNU, KMO	36	6	5753	53.2685	0.61418	0.233788	0.215804
UP_SEQ_FEATURE	DOMAIN:MADS-box	2	1.21212	0.0365424	MEF2A, MEF2C	161	5	21572	53.595	0.999916	0.460434	0.442163
INTERPRO	IPR021774:Protein of unknown function DUF3338	2	1.21212	0.0406347	FRMD4A, FRMD4B	162	5	19488	48.1185	1	0.371659	0.349855
INTERPRO	IPR021802:Basic helix-loop-helix leucine zipper transcrition factor MiT/TFE	2	1.21212	0.0406347	MITF	162	5	19488	48.1185	1	0.371659	0.349855
INTERPRO	IPR002100:Transcription factor, MADS-box	2	1.21212	0.0406347	MEF2A, MEF2C	162	5	19488	48.1185	1	0.371659	0.349855
KEGG_PATHWAY	ssc04015:Rap1 signaling pathway	6	3.63636	0.0414958	CSF1R, DOCK4, GNAQ, PDGFC, PIK3CB, IGF1	80	214	8884	3.11355	0.999831	0.480852	0.466778
GOTERM_MF_DIRECT	GO:0038024~cargo receptor activity	2	1.21212	0.0425482	DAB2, MRC1	138	5	15825	45.8696	0.999985	0.90202	0.898483
GOTERM_MF_DIRECT	GO:0035005~1-phosphatidylinositol-4-phosphate 3-kinase activity	2	1.21212	0.0425482	PIK3CB, PIK3C2A	138	5	15825	45.8696	0.999985	0.90202	0.898483
KEGG_PATHWAY	ssc04010:MAPK signaling pathway	7	4.24242	0.0432375	CSF1R, MEF2C, RASA1, PDGFC, NF1, ARRB1, IGF1	80	289	8884	2.68979	0.999884	0.480852	0.466778
SMART	SM00252:SH2	5	3.0303	0.0442477	LYN, RASA1, BLNK, PLCG2, TNS3	126	106	9954	3.72642	0.996176	0.418651	0.398229
GOTERM_BP_DIRECT	GO:0048812~neuron projection morphogenesis	3	1.81818	0.0443422	LRRK2, SRGAP2, GAS7	140	36	14888	8.8619	1	1	1
KEGG_PATHWAY	ssc04211:Longevity regulating pathway	4	2.42424	0.0445667	SESN1, PRKAG2, PIK3CB, IGF1	80	89	8884	4.99101	0.999913	0.480852	0.466778
GOTERM_BP_DIRECT	GO:0034354~'de novo' NAD biosynthetic process from tryptophan	2	1.21212	0.0458244	KYNU, KMO	140	5	14888	42.5371	1	1	1
GOTERM_CC_DIRECT	GO:0005798~Golgi-associated vesicle	2	1.21212	0.0479988	APP, LRRK2	146	6	17762	40.5525	0.999788	0.597013	0.590071
GOTERM_CC_DIRECT	GO:0043204~perikaryon	3	1.81818	0.0480682	APP, LRRK2, DIP2B	146	43	17762	8.48773	0.999791	0.597013	0.590071
GOTERM_CC_DIRECT	GO:0005741~mitochondrial outer membrane	4	2.42424	0.0485941	RAB32, LRRK2, VPS13C, KMO	146	100	17762	4.8663	0.99981	0.597013	0.590071
UP_KW_BIOLOGICAL_PROCESS	KW-0221~Differentiation	4	2.42424	0.0505812	MEF2A, NRP1, MEF2C, LRRK2	36	138	5753	4.63205	0.740639	0.263022	0.24279
UP_SEQ_FEATURE	DOMAIN:PI3K-RBD	2	1.21212	0.050785	PIK3CB, PIK3C2A	161	7	21572	38.2822	0.999998	0.60942	0.585236
KEGG_PATHWAY	ssc04070:Phosphatidylinositol signaling system	4	2.42424	0.0523281	SYNJ1, PLCG2, PIK3CB, PIK3C2A	80	95	8884	4.67579	0.999984	0.536363	0.520665
GOTERM_BP_DIRECT	GO:0010886~positive regulation of cholesterol storage	2	1.21212	0.0547359	MSR1, SCARB1	140	6	14888	35.4476	1	1	1
GOTERM_MF_DIRECT	GO:0061630~ubiquitin protein ligase activity	6	3.63636	0.055249	MARCH1, WSB1, RNF13, SMURF1, ITSN1, TRIM24	138	237	15825	2.90314	0.999999	0.90202	0.898483
GOTERM_BP_DIRECT	GO:0009966~regulation of signal transduction	3	1.81818	0.0560124	GRK3, SPRED1, LRRK2	140	41	14888	7.78118	1	1	1
INTERPRO	IPR000341:Phosphatidylinositol 3-kinase Ras-binding (PI3K RBD) domain	2	1.21212	0.0564252	PIK3CB, PIK3C2A	162	7	19488	34.3704	1	0.503796	0.47424
UP_SEQ_FEATURE	DOMAIN:C2 PI3K-type	2	1.21212	0.0578276	PIK3CB, PIK3C2A	161	8	21572	33.4969	1	0.650808	0.624982
GOTERM_MF_DIRECT	GO:0019208~phosphatase regulator activity	2	1.21212	0.0590599	BMP2K, SBF2	138	7	15825	32.764	1	0.90202	0.898483
GOTERM_MF_DIRECT	GO:0097110~scaffold protein binding	3	1.81818	0.0601368	LYN, CD163, PLCG2	138	46	15825	7.47873	1	0.90202	0.898483
UP_SEQ_FEATURE	DOMAIN:WW	3	1.81818	0.0608852	SMURF1, ARHGAP12, GAS7	161	54	21572	7.44375	1	0.650808	0.624982
SMART	SM00432:MADS	2	1.21212	0.0612435	MEF2A, MEF2C	126	5	9954	31.6	0.999579	0.538068	0.511821
UP_SEQ_FEATURE	DOMAIN:Fibronectin type-III	5	3.0303	0.0619817	COL14A1, IL10RA, PTPRJ, PTPRK, MERTK	161	200	21572	3.34969	1	0.650808	0.624982
GOTERM_CC_DIRECT	GO:0032587~ruffle membrane	3	1.81818	0.0628656	EPS8, PSD3, PLCG2	146	50	17762	7.29945	0.999986	0.699731	0.691595
GOTERM_BP_DIRECT	GO:0016197~endosomal transport	3	1.81818	0.063472	ZFYVE16, SNX9, TMCC1	140	44	14888	7.25065	1	1	1
INTERPRO	IPR013625:Tensin phosphotyrosine-binding domain	2	1.21212	0.0642233	EPS8, TNS3	162	8	19488	30.0741	1	0.547358	0.515246
INTERPRO	IPR002420:Phosphatidylinositol 3-kinase C2 (PI3K C2) domain	2	1.21212	0.0642233	PIK3CB, PIK3C2A	162	8	19488	30.0741	1	0.547358	0.515246
GOTERM_CC_DIRECT	GO:0030426~growth cone	3	1.81818	0.0650913	APP, FKBP15, LRRK2	146	51	17762	7.15633	0.999991	0.699731	0.691595
GOTERM_MF_DIRECT	GO:0001540~beta-amyloid binding	3	1.81818	0.0672057	CST3, MSR1, SCARB1	138	49	15825	7.02085	1	0.90202	0.898483
GOTERM_MF_DIRECT	GO:0015248~sterol transporter activity	2	1.21212	0.0672094	OSBPL9, OSBPL1A	138	8	15825	28.6685	1	0.90202	0.898483
GOTERM_MF_DIRECT	GO:0016303~1-phosphatidylinositol-3-kinase activity	2	1.21212	0.0672094	PIK3CB, PIK3C2A	138	8	15825	28.6685	1	0.90202	0.898483
GOTERM_MF_DIRECT	GO:0052742~phosphatidylinositol kinase activity	2	1.21212	0.0672094	PIK3CB, PIK3C2A	138	8	15825	28.6685	1	0.90202	0.898483
GOTERM_BP_DIRECT	GO:0034446~substrate adhesion-dependent cell spreading	3	1.81818	0.0686207	NRP1, MERTK, SRGAP2	140	46	14888	6.9354	1	1	1
INTERPRO	IPR001202:WW domain	3	1.81818	0.0687778	SMURF1, ARHGAP12, GAS7	162	52	19488	6.94017	1	0.573148	0.539523
SMART	SM00325:RhoGEF	4	2.42424	0.0702345	FGD4, ABR, ITSN1, FGD2	126	76	9954	4.15789	0.999871	0.561481	0.534091
UP_SEQ_FEATURE	DOMAIN:PIK helical	2	1.21212	0.0717575	PIK3CB, PIK3C2A	161	10	21572	26.7975	1	0.707809	0.679722
KEGG_PATHWAY	ssc05171:Coronavirus disease - COVID-19	6	3.63636	0.072304	C1QB, NRP1, OAS2, PLCG2, F13A1, PIK3CB	80	251	8884	2.65458	1	0.666627	0.647116
KEGG_PATHWAY	ssc04750:Inflammatory mediator regulation of TRP channels	4	2.42424	0.0727707	GNAQ, PLCG2, PIK3CB, IGF1	80	109	8884	4.07523	1	0.666627	0.647116
SMART	SM00144:PI3K_rbd	2	1.21212	0.0730381	PIK3CB, PIK3C2A	126	6	9954	26.3333	0.999911	0.561481	0.534091
GOTERM_BP_DIRECT	GO:0050731~positive regulation of peptidyl-tyrosine phosphorylation	3	1.81818	0.073902	NRP1, BANK1, PLCG2	140	48	14888	6.64643	1	1	1
GOTERM_BP_DIRECT	GO:0043066~negative regulation of apoptotic process	6	3.63636	0.0744512	CSF1R, DAB2, DAPK1, RASA1, OSR1, IGF1	140	240	14888	2.65857	1	1	1
UP_SEQ_FEATURE	DOMAIN:Protein kinase	8	4.84848	0.0762252	LYN, CSF1R, GRK3, DAPK1, LRRK2, BMP2K, SGK3, MERTK	161	495	21572	2.16546	1	0.707809	0.679722
KEGG_PATHWAY	ssc04360:Axon guidance	5	3.0303	0.0784905	NRP1, RASA1, PLCG2, PIK3CB, SRGAP2	80	182	8884	3.05082	1	0.666627	0.647116
UP_SEQ_FEATURE	DOMAIN:DOCKER	2	1.21212	0.0786455	DOCK4, DOCK1	161	11	21572	24.3614	1	0.707809	0.679722
UP_SEQ_FEATURE	DOMAIN:C2 DOCK-type	2	1.21212	0.0786455	DOCK4, DOCK1	161	11	21572	24.3614	1	0.707809	0.679722
INTERPRO	IPR001263:Phosphoinositide 3-kinase, accessory (PIK) domain	2	1.21212	0.079628	PIK3CB, PIK3C2A	162	10	19488	24.0593	1	0.63533	0.598057
INTERPRO	IPR015433:Phosphatidylinositol Kinase	2	1.21212	0.079628	PIK3CB, PIK3C2A	162	10	19488	24.0593	1	0.63533	0.598057
GOTERM_BP_DIRECT	GO:0007399~nervous system development	4	2.42424	0.0802991	APP, NAV3, MERTK, SRGAP2	140	108	14888	3.93862	1	1	1
KEGG_PATHWAY	ssc04340:Hedgehog signaling pathway	3	1.81818	0.0804539	GRK3, SMURF1, ARRB1	80	53	8884	6.28585	1	0.666627	0.647116
GOTERM_MF_DIRECT	GO:0000977~RNA polymerase II regulatory region sequence-specific DNA binding	5	3.0303	0.0818674	MEF2A, MEF2C, CUX1, OSR1, GLIS3	138	189	15825	3.0337	1	0.965508	0.961722
GOTERM_BP_DIRECT	GO:0043406~positive regulation of MAP kinase activity	3	1.81818	0.082058	LRRK2, PDGFC, ADAM9	140	51	14888	6.25546	1	1	1
GOTERM_MF_DIRECT	GO:0001664~G-protein coupled receptor binding	3	1.81818	0.0821053	GRK3, GNAQ, ARRB1	138	55	15825	6.25494	1	0.965508	0.961722
GOTERM_CC_DIRECT	GO:0005764~lysosome	5	3.0303	0.0826398	SCARB1, MARCH1, SNX2, LRRK2, CTSS	146	201	17762	3.02631	1	0.832866	0.823182
GOTERM_MF_DIRECT	GO:0005159~insulin-like growth factor receptor binding	2	1.21212	0.0832987	ARRB1, IGF1	138	10	15825	22.9348	1	0.965508	0.961722
GOTERM_BP_DIRECT	GO:0032436~positive regulation of proteasomal ubiquitin-dependent protein catabolic process	3	1.81818	0.0848359	DAB2, LRRK2, ITSN1	140	52	14888	6.13516	1	1	1
INTERPRO	IPR027357:DHR-2 domain	2	1.21212	0.0872355	DOCK4, DOCK1	162	11	19488	21.8721	1	0.654267	0.615883
INTERPRO	IPR027007:DHR-1 domain	2	1.21212	0.0872355	DOCK4, DOCK1	162	11	19488	21.8721	1	0.654267	0.615883
INTERPRO	IPR026791:Dedicator of cytokinesis	2	1.21212	0.0872355	DOCK4, DOCK1	162	11	19488	21.8721	1	0.654267	0.615883
KEGG_PATHWAY	ssc04071:Sphingolipid signaling pathway	4	2.42424	0.0875286	GNAQ, PIK3CB, GAB2, PLD1	80	118	8884	3.76441	1	0.666627	0.647116
KEGG_PATHWAY	ssc04935:Growth hormone synthesis, secretion and action	4	2.42424	0.0875286	GNAQ, PLCG2, PIK3CB, IGF1	80	118	8884	3.76441	1	0.666627	0.647116
KEGG_PATHWAY	ssc04151:PI3K-Akt signaling pathway	7	4.24242	0.0877997	CSF1R, PDGFC, SGK3, PIK3CB, IGF1, PIK3AP1, ITGA9	80	347	8884	2.2402	1	0.666627	0.647116
GOTERM_BP_DIRECT	GO:0003139~secondary heart field specification	2	1.21212	0.0895633	MEF2C, RBPJ	140	10	14888	21.2686	1	1	1
GOTERM_MF_DIRECT	GO:0032934~sterol binding	2	1.21212	0.0912398	OSBPL9, OSBPL1A	138	11	15825	20.8498	1	1	1
INTERPRO	IPR003961:Fibronectin, type III	5	3.0303	0.0916263	COL14A1, IL10RA, PTPRJ, PTPRK, MERTK	162	206	19488	2.91981	1	0.664703	0.625707
INTERPRO	IPR013083:Zinc finger, RING/FYVE/PHD-type	8	4.84848	0.0922523	FGD4, MARCH1, ZFYVE16, RNF13, TRIM24, WDFY3, WDFY2, FGD2	162	466	19488	2.06517	1	0.664703	0.625707
UP_SEQ_FEATURE	SITE:Cleavage	2	1.21212	0.0922694	MEF2A, MEF2C	161	13	21572	20.6135	1	0.80179	0.769972
GOTERM_CC_DIRECT	GO:0016234~inclusion body	2	1.21212	0.0937088	LRRK2, WDFY3	146	12	17762	20.2763	1	0.832866	0.823182
INTERPRO	IPR017441:Protein kinase, ATP binding site	7	4.24242	0.0939447	LYN, CSF1R, GRK3, DAPK1, LRRK2, SGK3, MERTK	162	378	19488	2.22771	1	0.664703	0.625707
KEGG_PATHWAY	ssc05200:Pathways in cancer	9	5.45455	0.0953115	CSF1R, APC, DAPK1, GNAQ, PLCG2, MITF, PIK3CB, IGF1, PLD1	80	527	8884	1.89649	1	0.675709	0.655932
SMART	SM00142:PI3K_C2	2	1.21212	0.0961881	PIK3CB, PIK3C2A	126	8	9954	19.75	0.999996	0.695949	0.662001
GOTERM_BP_DIRECT	GO:0071277~cellular response to calcium ion	3	1.81818	0.096223	MEF2A, MEF2C, PLCG2	140	56	14888	5.69694	1	1	1
GOTERM_BP_DIRECT	GO:0002244~hematopoietic progenitor cell differentiation	3	1.81818	0.096223	RBM47, WDR7, DOCK1	140	56	14888	5.69694	1	1	1
UP_KW_CELLULAR_COMPONENT	KW-0333~Golgi apparatus	5	3.0303	0.0965873	APP, CUX1, GALNT1, GNAQ, FAM20A	84	259	12352	2.83876	0.868863	0.965873	0.965873
KEGG_PATHWAY	ssc04730:Long-term depression	3	1.81818	0.0966024	LYN, GNAQ, IGF1	80	59	8884	5.64661	1	0.675709	0.655932
GOTERM_CC_DIRECT	GO:0005802~trans-Golgi network	4	2.42424	0.0971385	RAB32, LRRK2, SNX9, FAM91A1	146	134	17762	3.63157	1	0.832866	0.823182
GOTERM_BP_DIRECT	GO:0051279~regulation of release of sequestered calcium ion into cytosol	2	1.21212	0.0980691	LYN, UBASH3B	140	11	14888	19.3351	1	1	1
GOTERM_BP_DIRECT	GO:0036092~phosphatidylinositol-3-phosphate biosynthetic process	2	1.21212	0.0980691	PIK3CB, PIK3C2A	140	11	14888	19.3351	1	1	1
GOTERM_MF_DIRECT	GO:0005102~receptor binding	5	3.0303	0.0985143	LYN, CADM1, BANK1, RASA1, PIK3AP1	138	202	15825	2.83846	1	1	1
UP_KW_BIOLOGICAL_PROCESS	KW-0813~Transport	13	7.87879	0.0997161	OSBPL9, ABCC5, SLC2A13, VPS13C, MCUB, SLC40A1, OSBPL11, SNX2, CUX1, SLC9A9, ATG4C, SNX9, OSBPL1A	36	1355	5753	1.53319	0.934857	0.432103	0.398864
