# Supplementary material for: Single-cell RNA sequencing analysis identifies one subpopulation of endothelial cells that proliferates and another that undergoes the endothelial-mesenchymal transition in regenerating pig hearts
Source: Front Bioeng Biotechnol. 2024 Jan 15;11:1257669. doi: 10.3389/fbioe.2023.1257669 (PMC10823534; doi:10.3389/fbioe.2023.1257669)
Supplement: Supplementary file 8 [file Table1.xlsx]

## Sheet: A)
Gene	% of VEC1-positive ECs	Fold-change	p-value
TTK	30.7427	71.1004	2.86606e-209
KIF18B	31.9516	68.1109	6.2286e-212
DIAPH3	74.4387	64.4967	0
KIF15	42.487	55.8949	1.65628e-275
DLGAP5	42.487	54.8333	1.57781e-274
NDC80	40.2418	53.5488	3.76656e-262
DEPDC1	30.3972	52.2357	8.60593e-194
SHCBP1	34.3696	49.9043	1.1059e-216
TOP2A	44.905	43.4446	3.42162e-287
KIF2C	30.3972	40.9088	7.18541e-186
NCAPG	58.3765	40.173	0
KIF11	50.9499	39.6237	4.26742e-307
UHRF1	38.342	39.283	7.43629e-254
POLE	35.7513	34.3461	2.82899e-214
TICRR	33.1606	31.7126	1.91411e-192
HMMR	34.8877	30.2563	2.75496e-197
BUB1B	42.1416	28.5391	4.69138e-229
CIT	53.7133	27.6654	6.87055e-280
ZNF367	35.4059	27.6324	3.58146e-207
TPX2	50.9499	27.3818	1.58282e-262
KNTC1	69.9482	25.8083	0
PRR11	39.8964	25.5988	1.65796e-204
MELK	33.6788	25.2637	1.9248e-180
POLQ	39.7237	24.9511	6.60821e-208
DNA2	49.7409	24.1337	4.71096e-268
NUF2	32.1244	23.8068	1.99755e-167
CKAP2	32.9879	23.3558	1.01902e-172
KIF4A	49.2228	22.54	4.56301e-244
KIFC1	40.4145	22.1541	2.9065e-200
ANLN	36.7876	21.9505	5.33913e-178
MKI67	37.9965	21.6148	2.34425e-185
IQGAP3	39.8964	21.5583	5.07333e-188
RACGAP1	34.715	19.3695	1.68977e-164
RAD51AP1	31.2608	19.2695	1.43706e-161
CDK1	36.9603	19.1244	2.40174e-171
CENPE	39.7237	18.2917	2.11553e-185
HIST1H2AB	34.1969	17.1221	1.58693e-143
MTBP	41.6235	17.1041	5.50185e-208
RAD51	42.8325	17.102	8.77472e-207
KIF18A	33.6788	16.2909	2.30457e-133
CENPF	34.0242	15.9194	4.09854e-165
LMNB1	64.9396	14.9408	8.20974e-283
ATAD2	82.038	14.9079	0
NCAPG2	62.0035	14.2316	4.11073e-266
CLSPN	40.0691	13.8953	5.01465e-177
ATAD5	46.2867	13.8604	2.38932e-210
CCNB2	30.9154	13.2192	1.89375e-120
BRIP1	53.886	13.1079	2.05553e-228
BRCA1	46.114	12.6501	4.63025e-194
FANCD2	32.6425	12.1107	2.06932e-134
BARD1	49.7409	12.0371	4.41175e-206
PHF19	30.3972	12.0301	1.1915e-117
MMS22L	57.1675	11.4034	1.2082e-220
TYMS	32.2971	10.8629	3.86569e-130
BLM	47.8411	10.7721	1.30749e-185
EZH2	71.3299	10.4459	1.97966e-249
RAD54L	31.7789	10.3717	4.13103e-123
BRCA2	44.2142	10.2039	4.03848e-161
DTL	35.5786	10.0514	8.79111e-127
ZGRF1	51.9862	9.91825	6.45919e-200
KIF23	40.9326	9.83682	9.83108e-136
PRC1	30.5699	9.79754	3.37564e-93
CENPK	44.5596	9.70698	1.11447e-169
MYBL2	30.2245	9.13152	3.64954e-102
SYCP2	47.4957	9.08406	3.10861e-141
HUNK	32.8152	8.75686	1.41768e-105
STIL	42.8325	8.68747	3.26396e-146
HELLS	48.532	8.53429	5.20376e-157
NCAPH	38.342	8.45887	2.92371e-139
HMGB2	39.0328	8.44086	1.0775e-122
ECT2	51.8135	8.19152	1.83244e-150
KIF20B	39.7237	8.11689	7.14772e-128
VRK1	46.9775	8.11348	9.56254e-158
FANCI	39.2055	7.98308	8.28429e-126
SASS6	42.3143	7.92109	1.27959e-146
MCM6	50.6045	7.78413	7.37253e-164
NCAPD2	41.6235	7.64879	2.50362e-121
CENPI	40.4145	7.32929	2.03467e-113
STMN1	33.8515	7.27757	2.00777e-99
CENPH	32.1244	7.14711	9.7376e-105
SMC2	62.1762	6.98737	8.10355e-171
DHFR	33.506	6.48717	3.10836e-96
SCML2	40.5872	6.38908	6.53333e-125
RBL1	66.8394	6.27702	2.0261e-190
H2AFZ	47.4957	6.11242	1.72437e-125
SMC4	70.9845	6.1054	4.33411e-160
FANCC	65.285	6.04987	1.05689e-167
CIP2A	32.8152	5.84313	4.00846e-90
CEP152	35.7513	5.59837	1.58538e-96
WDHD1	50.6045	5.58753	1.17452e-142
NCAPD3	53.7133	5.56942	1.92172e-137
CDK5RAP2	46.9775	5.53338	6.24243e-103
ZWILCH	33.506	5.51756	3.19721e-83
NAV2	82.5561	5.4751	1.3567e-141
RNASEH2B	45.7686	5.38642	1.12603e-116
LIN9	38.342	5.33579	5.67193e-96
WDR62	33.8515	5.31115	1.82265e-81
DNMT1	42.487	5.0695	9.33606e-96
SKA3	30.3972	4.93619	4.20271e-73
NUSAP1	62.5216	4.7062	1.84071e-102
LOC100622780	30.5699	4.69304	2.71433e-72
PRIM2	58.3765	4.60292	2.373e-136
TRAIP	31.2608	4.46502	1.25507e-74
WDR76	51.2953	4.42046	3.07916e-109
RTTN	41.9689	4.39726	9.18843e-92
REXO5	46.6321	4.34257	4.10265e-91
TRIP13	36.7876	4.33627	4.59715e-80
KCNT2	43.1779	4.33164	1.04112e-85
TOPBP1	61.8307	4.2814	1.98973e-119
SKA2	61.3126	4.19712	8.81934e-122
POLA1	59.7582	4.16495	6.63633e-102
NSD2	70.4663	4.15013	2.42176e-139
FANCM	48.0138	4.11207	4.46434e-93
RAD18	36.4421	4.09552	1.77754e-75
GJC1	64.5941	4.05911	5.27865e-134
HMGN2	31.2608	3.98002	2.49132e-58
TMPO	42.6598	3.83967	1.11881e-81
SFMBT1	38.342	3.72319	3.79149e-74
PRIM1	32.1244	3.72137	5.77394e-64
FANCL	31.4335	3.70718	2.78206e-56
RFWD3	33.506	3.5464	5.80296e-63
FAM122B	35.4059	3.49588	3.14766e-65
H2AFV	52.5043	3.40997	3.59542e-86
NASP	35.7513	3.37996	1.0994e-59
ATF7IP2	38.1693	3.37372	1.71953e-68
RRM1	41.6235	3.25129	1.05612e-61
CIART	50.4318	3.22725	5.21766e-96
CKAP5	59.5855	3.19504	9.39041e-72
CEP128	65.9758	3.10648	7.73279e-100
POLD3	33.8515	3.1041	1.00443e-53
E2F3	51.468	3.07692	6.7693e-82
C18orf54	31.7789	2.98283	1.0864e-45
USP1	31.9516	2.90762	2.54142e-46
HSPA4L	44.0415	2.87829	1.68635e-53
CCDC14	68.9119	2.86734	8.15351e-87
LIN54	49.9136	2.86537	3.05337e-72
NUP205	48.0138	2.85493	2.35587e-62
TRIM37	58.7219	2.85383	1.22544e-73
NEURL1B	33.3333	2.83813	2.82653e-55
G2E3	44.0415	2.83501	2.73624e-40
SLC20A1	42.487	2.82413	4.13037e-59
RGS17	32.9879	2.81435	1.7718e-47
IGF2BP3	68.0484	2.8113	2.68053e-89
SUN2	32.1244	2.79717	2.5023e-30
ODF2	33.6788	2.76876	4.18476e-37
PAXIP1	32.9879	2.75114	2.17134e-43
BCAT1	32.8152	2.74488	2.79377e-35
KIF27	36.9603	2.73923	8.43373e-48
MAP1B	52.1589	2.72429	3.05205e-55
DDB2	36.2694	2.71103	1.39207e-43
C15orf41	54.0587	2.69558	1.11466e-67
MPHOSPH9	63.7306	2.68379	4.19502e-75
COLEC12	33.8515	2.67816	3.29654e-42
CEP192	56.8221	2.67656	6.48328e-68
CEP135	46.114	2.66138	7.18849e-58
ZRANB3	37.8238	2.63907	1.25175e-46
CCDC18	35.2332	2.63321	7.9009e-43
DBF4	30.0518	2.62458	1.01593e-38
CBX5	49.0501	2.60857	1.22608e-62
RBM15	49.9136	2.59548	7.94039e-55
WRN	53.5406	2.59121	4.40664e-70
CEP57	46.9775	2.59079	3.22963e-58
PPM1E	57.6857	2.57215	1.62543e-66
ST8SIA1	40.4145	2.56532	4.31605e-52
SPIDR	62.3489	2.53916	2.67048e-70
TUBB	42.6598	2.51405	1.20385e-41
NUP85	31.4335	2.48154	1.48611e-38
CASP8AP2	34.8877	2.48064	8.09371e-44
SFXN1	33.6788	2.47422	2.49612e-40
DEK	43.3506	2.43012	2.23359e-44
ECM2	37.3057	2.43012	4.96774e-37
NUP160	32.4698	2.41693	1.94499e-40
PCNA	44.0415	2.41394	5.09156e-51
MIS18BP1	58.0311	2.39848	6.232e-59
IGFBP2	39.7237	2.3971	7.8281e-46
CLEC12A	38.6874	2.35946	1.198e-46
WDPCP	53.5406	2.35917	1.00854e-53
COL15A1	67.5302	2.35841	7.52684e-72
B3GLCT	45.7686	2.33134	8.7281e-47
HAUS6	44.7323	2.32745	6.21489e-45
ARHGEF26	45.5959	2.32572	9.41995e-50
NANS	50.6045	2.31292	1.11399e-55
RBBP7	32.4698	2.30545	6.46428e-35
KDSR	62.6943	2.30458	9.52319e-59
CDR2	34.3696	2.29978	5.97851e-44
TMEM144	43.5233	2.29068	1.58582e-51
SMC3	52.677	2.27411	4.22242e-54
NUP155	39.7237	2.26357	2.55988e-37
SUZ12	55.4404	2.25092	1.7854e-56
FAM129A	44.3869	2.24736	1.46456e-52
SCARB1	51.6408	2.24123	9.65605e-63
CD109	52.1589	2.22518	7.34212e-50
TDRD10	33.6788	2.19668	2.93496e-33
NEDD1	39.0328	2.19657	6.37686e-40
LIN52	44.5596	2.19283	4.1117e-50
ETFDH	43.696	2.18066	6.32801e-44
LOC100533708	59.4128	2.17931	2.48941e-68
RIF1	50.6045	2.16142	7.48029e-52
STT3A	39.8964	2.15548	8.11994e-39
KIAA0586	41.2781	2.14141	3.72369e-37
KPNB1	54.0587	2.1363	1.199e-49
SMC1A	45.9413	2.13251	2.04857e-39
UCK2	39.3782	2.12344	9.28604e-32
TBC1D31	42.6598	2.12273	2.4858e-44
CSPP1	67.1848	2.10288	8.22158e-50
ARL6IP1	36.4421	2.1012	1.24497e-23
C12orf4	30.9154	2.10108	1.59056e-30
CBFB	66.1485	2.09862	3.35079e-51
CCDC82	34.0242	2.09412	3.05208e-26
RBBP8	40.2418	2.09407	3.03132e-39
RNF219	31.9516	2.08645	4.16957e-32
SAE1	36.4421	2.0858	1.29048e-30
NUP188	31.7789	2.0834	2.66046e-27
FAM151B	30.5699	2.08075	5.02793e-25
TRAF3	53.0225	2.07687	3.08558e-49
PAQR8	64.9396	2.0633	1.18219e-52
NUCKS1	65.1123	2.05886	4.64153e-46
SRSF2	61.658	2.05502	5.12643e-42
POLH	40.9326	2.04718	2.50696e-37
BTG3	44.5596	2.04151	1.08242e-44
SNTB1	37.133	2.03394	8.45647e-38
ANAPC1	44.5596	2.02651	1.08521e-40
CEP83	53.886	2.01987	6.96549e-46
GSR	32.4698	2.01687	3.53262e-27
TERF1	43.696	2.01086	4.82973e-37
PBX3	80.6563	2.00797	2.43201e-62

## Sheet: B)
Pathway or Biological Process	Enrichment p-value
GO:0005634~nucleus	7.38347e-17
GO:0008017~microtubule binding	3.5957e-12
ssc03460:Fanconi anemia pathway	7.96711e-11
GO:0003682~chromatin binding	9.16664e-10
GO:0005654~nucleoplasm	1.05347e-09
GO:0003777~microtubule motor activity	1.71464e-09
GO:0016887~ATPase activity	1.71464e-09
GO:0005814~centriole	1.76341e-09
GO:0000776~kinetochore	1.76341e-09
GO:0000796~condensin complex	1.91106e-09
GO:0005813~centrosome	1.91106e-09
ssc03440:Homologous recombination	5.58359e-09
GO:0005524~ATP binding	2.58941e-08
ssc03030:DNA replication	3.85768e-08
GO:0007049~cell cycle	8.70988e-07
GO:0007052~mitotic spindle organization	8.70988e-07
GO:0006281~DNA repair	1.17117e-06
GO:0007076~mitotic chromosome condensation	1.53936e-06
GO:0007099~centriole replication	1.53936e-06
GO:0007059~chromosome segregation	1.5625e-06
GO:0031297~replication fork processing	1.5625e-06
ssc04110:Cell cycle	7.1155e-07
GO:0000281~mitotic cytokinesis	2.42044e-06
GO:0007018~microtubule-based movement	6.57909e-06
GO:0000724~double-strand break repair via homologous recombination	8.6389e-06
GO:0003697~single-stranded DNA binding	5.87924e-06
GO:1905821~positive regulation of chromosome condensation	1.04027e-05
GO:0000794~condensed nuclear chromosome	7.98824e-06
GO:0000922~spindle pole	9.5378e-06
GO:0005694~chromosome	1.147e-05
GO:0036297~interstrand cross-link repair	4.84672e-05
GO:0071479~cellular response to ionizing radiation	5.60042e-05
GO:0010032~meiotic chromosome condensation	5.60042e-05
GO:0000800~lateral element	1.97122e-05
GO:0000793~condensed chromosome	3.09012e-05
GO:0051984~positive regulation of chromosome segregation	9.91113e-05
GO:0051301~cell division	9.91113e-05
GO:0005874~microtubule	3.65429e-05
GO:0000781~chromosome, telomeric region	5.26374e-05
GO:0005871~kinesin complex	5.48772e-05
GO:0003677~DNA binding	0.000190938
GO:0090307~mitotic spindle assembly	0.000234676
GO:0051383~kinetochore organization	0.000380647
GO:0000940~condensed chromosome outer kinetochore	0.000128216
GO:0000403~Y-form DNA binding	0.000392109
GO:0005819~spindle	0.000169469
GO:0000785~chromatin	0.000169469
GO:0006260~DNA replication	0.000662267
GO:0051256~mitotic spindle midzone assembly	0.000847873
GO:0035861~site of double-strand break	0.000245485
GO:0072686~mitotic spindle	0.000296823
GO:0071539~protein localization to centrosome	0.00133696
GO:0017056~structural constituent of nuclear pore	0.00197944
GO:0000278~mitotic cell cycle	0.00241437
GO:1905820~positive regulation of chromosome separation	0.00252907
GO:0003684~damaged DNA binding	0.00226531
GO:0005730~nucleolus	0.000764001
GO:0043138~3'-5' DNA helicase activity	0.00231884
GO:0016604~nuclear body	0.000874913
GO:0005721~pericentric heterochromatin	0.00117489
GO:0043596~nuclear replication fork	0.00119697
GO:1990023~mitotic spindle midzone	0.00119697
GO:0003690~double-stranded DNA binding	0.00397703
GO:0007094~mitotic spindle assembly checkpoint	0.0058192
GO:0000070~mitotic sister chromatid segregation	0.00669108
GO:0051298~centrosome duplication	0.00744287
GO:0005637~nuclear inner membrane	0.00222422
GO:0008574~ATP-dependent microtubule motor activity, plus-end-directed	0.00646726
GO:0070532~BRCA1-B complex	0.00252266
GO:0035064~methylated histone binding	0.00751941
GO:0042393~histone binding	0.00751941
GO:0034501~protein localization to kinetochore	0.012419
GO:0007019~microtubule depolymerization	0.012419
GO:0000775~chromosome, centromeric region	0.00300674
GO:0035098~ESC/E(Z) complex	0.00300674
ssc04218:Cellular senescence	0.016181
GO:0016363~nuclear matrix	0.00373718
GO:0007095~mitotic G2 DNA damage checkpoint	0.0188297
GO:0000242~pericentriolar material	0.00406781
GO:0035371~microtubule plus-end	0.00406781
GO:0003887~DNA-directed DNA polymerase activity	0.0120957
GO:0005658~alpha DNA polymerase:primase complex	0.00406781
GO:0051539~4 iron, 4 sulfur cluster binding	0.0135995
GO:0051276~chromosome organization	0.0232629
GO:0005640~nuclear outer membrane	0.00528926
GO:0045132~meiotic chromosome segregation	0.0237165
GO:0072757~cellular response to camptothecin	0.0237165
GO:0070533~BRCA1-C complex	0.00633186
GO:0005829~cytosol	0.00784292
GO:0005657~replication fork	0.00804633
GO:0061820~telomeric D-loop disassembly	0.037987
GO:0004842~ubiquitin-protein transferase activity	0.0310358
GO:0030496~midbody	0.0141034
GO:0097539~ciliary transition fiber	0.0151035
GO:0000779~condensed chromosome, centromeric region	0.0151035
GO:0097431~mitotic spindle pole	0.0185802
GO:0000792~heterochromatin	0.0194946
GO:0005876~spindle microtubule	0.0194946
GO:0005737~cytoplasm	0.0336996
GO:0034451~centriolar satellite	0.0484182
GO:0017053~transcriptional repressor complex	0.0495247
